# Supplementary material for: Near-infrared hyperspectral imaging to map collagen content in prehistoric bones for radiocarbon dating
Source: Commun Chem. 2023 Apr 11;6:54. doi: 10.1038/s42004-023-00848-y (PMC10090164; doi:10.1038/s42004-023-00848-y)
Supplement: Supplementary file 2 — Supplementary Data 1 [file 42004_2023_848_MOESM2_ESM.xlsx]

## Sheet: Table in the source data file
samples selected/ Country/ approximate age range			Piece sample >30 KDa				Powder sample >30 KDa				Powder sample without the Ultrafiltration step
BRAVHO lab	Country- Territory	Thousand of Years BP (aprox)	Sample taken	mg of Collagen	% Collagen on fragment pretreated at BRAVHO (%wt)	Estimation by NIR-HSI fragment ± 2.2% (RMSECV)	Sample taken	mg of Collagen	% Collagen on powder pretreated at BRAVHO (%wt)	% Estimation by NIR-HSI powder (RMSECV)	Sample taken	mg of Collagen	% Collagen on powder pretreated at BRAVHO (%wt)
BRA-3614	South West Asia	> 50	675	0.1	0.000148148	0.0133	501	0.7	0.00139721	0,55 ± 2.2%
BRA-3617	South West Asia	> 50	Not treated	Not treated	Not treated	Not analysed	653	1.8	0.00275651	0,72 ± 2.2%	429	1.8	0.0041958
BRA-3636	South West Asia	> 50	Not treated	Not treated	Not treated	Not analysed	527	1.8	0.00341556	0 ± 2.2%
BRA-3653	Iberian Pensinsula	32-38	Not treated	Not treated	Not treated	Not analysed	570	8	0.0140351	0,83 ± 2.2%	377	8.9	0.0236074
BRA-3678	Iberian Pensinsula	32-38	Not treated	Not treated	Not treated	Not analysed	502	5.3	0.0105578	0,3 ± 2.2%
BRA-3660	Iberian Pensinsula	32-38	Not treated	Not treated	Not treated	Not analysed	589	5.8	0.0098472	1,12 ± 2.2%	272	4.5	0.0165441
BRA-3658	Iberian Pensinsula	32-38	Not treated	Not treated	Not treated	Not analysed	595	9.4	0.0157983	1,82 ± 2.2%
BRA-3670	Iberian Pensinsula	32-38	572	4.7	0.00821678	0.0458	566	9.1	0.0160777	1,51 ± 2.2%	279	3.9	0.0139785
BRA-3820	Iberian Pensinsula	35-40	Not treated	Not treated	Not treated	Not analysed	803	1.7	0.00211706	0 ± 2.2%
BRA-3813	Iberian Pensinsula	35-40	Not treated	Not treated	Not treated	Not analysed	799	2.3	0.0028786	0 ± 2.2%
BRA-3686	Iberian Pensinsula	32-38	Not treated	Not treated	Not treated	Not analysed	509	13.2	0.0259332	3,4 ± 2.2%
BRA-3707	Iberian Pensinsula	32-38	648	15.5	0.0239198	0.0433	702	21.3	0.0303419	2,95 ± 2.2%
BRA-3680	Iberian Pensinsula	32-38	Not treated	Not treated	Not treated	Not analysed	626	12.6	0.0201278	2,66 ± 2.2%
BRA-3683	Iberian Pensinsula	32-38	Not treated	Not treated	Not treated	Not analysed	646	19.2	0.0297214	4,01 ± 2.2%
BRA-3646	Iberian Pensinsula	32-38	Not treated	Not treated	Not treated	Not analysed	549	16.4	0.0298725	5,34 ± 2.2%
BRA-3702	Iberian Pensinsula	32-38	Not treated	Not treated	Not treated	Not analysed	658	14.7	0.0223404	2,12 ± 2.2%
BRA-3689	Iberian Pensinsula	32-38	Not treated	Not treated	Not treated	Not analysed	551	12.4	0.0225045	3,19 ± 2.2%
BRA-3577	Central Europe	40->50	Not treated	Not treated	Not treated	Not analysed	506	1.5	0.00296443	0 ± 2.2%
BRA-3972	Central Europe	40->50	623	22.4	0.0359551	0.0692	507	19.2	0.0378698	5,49 ± 2.2%
BRA-3950	Central Europe	40->50	565	40.9	0.0723894	0.0604	565	1.9	0.00336283	0 ± 2.2%
BRA-3941	Central Europe	40->50	Not treated	Not treated	Not treated	Not analysed	733	43.6	0.0594816	5,36 ± 2.2%
BRA-3933	Central Europe	40->50	575	42.7	0.0742609	0.0658	594	31.1	0.0523569	4,97 ± 2.2%
BRA-3940	Central Europe	40->50	Not treated	Not treated	Not treated	Not analysed	590	31	0.0525424	5,34 ± 2.2%
BRA-3948	Central Europe	40->50	676	45.5	0.0673077	0.0545	572	9	0.0157343	1,67 ± 2.2%
BRA-3947	Central Europe	40->50	Not treated	Not treated	Not treated	Not analysed	498	24	0.0481928	4,7 ± 2.2%
BRA-3579	Central Europe	>50	690	31.4	0.0455072	0.0413	725	22.6	0.0311724	6,15 ± 2.2%
BRA-3960	Central Europe	>50	566	42.5	0.0750883	0.0738	666	39.8	0.0597598	4,37 ± 2.2%
BRA-3280B.4	Central Europe	>50	Not treated	Not treated	Not treated	Not analysed	506	23.6	0.0466403	3,51 ± 2.2%
BRA-3955	Central Europe	40->50	Not treated	Not treated	Not treated	Not analysed	542	8.4	0.0154982	2,64 ± 2.2%
BRA-3974	Central Europe	40->50	Not treated	Not treated	Not treated	Not analysed	504	16.6	0.0329365	3,42 ± 2.2%
BRA-3963	Central Europe	40->50	Not treated	Not treated	Not treated	Not analysed	571	7.5	0.0131349	2,94 ± 2.2%
BRA-3957	Central Europe	40->50	513	27.8	0.054191	0.0633	478	2.7	0.00564854	2,28 ± 2.2%
BRA-3605	Russia	>50	558	36	0.0645161	0.0853	470	61.7	0.131277	13,31 ± 2.2%
BRA-3958	Central Europe	40->50	Not treated	Not treated	Not treated	Not analysed	523	58.1	0.11109	8,14 ± 2.2%
BRA-3745	Eastern Europe	>50	854	85.8	0.100468	0.119	509	17.2	0.0337917	4,58 ± 2.2%
BRA-3586	Central Europe	40->50	Not treated	Not treated	Not treated	Not analysed	479	52.8	0.11023	8,92 ± 2.2%
BRA-3730	Eastern Europe	36-40	Not treated	Not treated	Not treated	Not analysed	584	64.4	0.110274	11,11 ± 2.2%
BRA-4370	Italian Peninsula	5	605	96.6	0.159669	0.1354	503	60.5	0.120278	10,93 ± 2.2%
BRA-3934	Central Europe	40->50	Not treated	Not treated	Not treated	Not analysed	650	37.4	0.0575385	5,09 ± 2.2%
BRA-3600	Russia	>50	Not treated	Not treated	Not treated	Not analysed	528	65.8	0.124621	13,13 ± 2.2%
BRA-3938	Central Europe	40->50	Not treated	Not treated	Not treated	Not analysed	493	31.6	0.0640974	5,45 ± 2.2%
BRA-3975	Central Europe	40->50	572	70	0.122378	0.1253	555	28.6	0.0515315	4,56 ± 2.2%
BRA-3598	Russia	>50	501	60.6	0.120958	0.1289	525	41.5	0.0790476	5,74 ± 2.2%
BRA-3607	Iberian Pensinsula	38-40	Not treated	Not treated	Not treated	Not analysed	571	78.3	0.137128	14,34 ± 2.2%
	Total samples		15				44
